# Supplementary material for: Study on the correlation between triglyceride glucose index, triglyceride glucose index to high-density lipoprotein cholesterol ratio, and the risk of diabetes in nonalcoholic fatty liver disease
Source: Front Endocrinol (Lausanne). 2025 Jun 23;16:1594548. doi: 10.3389/fendo.2025.1594548 (PMC12229875; doi:10.3389/fendo.2025.1594548)
Supplement: Supplementary file 2 [file Table1.xlsx]

## Sheet: Supplementary Table 1
Supplementary Table 1. Specific Information on Deleted Outliers
Column	Value
WBC	31.48
WBC	25.95
WBC	37.57
WBC	29.33
WBC	53.61
WBC	53.61
RBC	2.51
RBC	1.94
RBC	2.57
RBC	2.57
RBC	2.63
RBC	2.48
RBC	6.74
RBC	2.71
RBC	2.7
HB	73
HB	62
HB	55
HB	70
HB	60
PLT	564
PLT	480
PLT	741
PLT	527
ALT	826.3
ALT	496
ALT	578.4
ALT	2238.1
ALT	1434.1
ALT	633.6
ALT	725.4
ALT	730.7
AST	928.6
AST	424
AST	994.8
AST	536.7
AST	2126.2
AST	435.8
AST	470.5
AST	570.8
TBIL	115.9
TBIL	238.3
TBIL	103.6
TBIL	322
TBIL	106.5
TBIL	106.5
TBIL	117.5
TBIL	118.3
TBIL	110.56
TBIL	208.3
Urea	67.1
Urea	36.33
Urea	57
Urea	156
Urea	81.5
CREA	950.9
CREA	1421.5
CREA	376.61
CREA	389.7
CREA	391.2
CREA	442.46
CREA	599.5
UA	830.5
UA	924.8
UA	4.7
UA	704.1
UA	804.3
LDH	841.8
LDH	685.3
LDH	718.7
LDH	734.6
LDH	660.4
LDH	719.2
LDH	724.4
LDH	822.4
LDH	822.4
LDH	1114.9
LDH	689.2
LDH	746
LDH	1766.1
TG	351
TG	190.7
TC	288
TC	82
HDL	4.37
HDL	4.82
HDL	3.59
HDL	3.59
HDL	5.05
HDL	4.06
HDL	3.99
HDL	6.29
HDL	3.64
HDL	4.57
HDL	7
LDL	6.89
LDL	13
LDL	16.2
BMI	468.26
DBP	142
DBP	127
DBP	127
SBP	67
SBP	255
SBP	200
SBP	10
