# Supplementary material for: Study on the correlation between triglyceride glucose index, triglyceride glucose index to high-density lipoprotein cholesterol ratio, and the risk of diabetes in nonalcoholic fatty liver disease
Source: Front Endocrinol (Lausanne). 2025 Jun 23;16:1594548. doi: 10.3389/fendo.2025.1594548 (PMC12229875; doi:10.3389/fendo.2025.1594548)
Supplement: Supplementary file 3 [file Table2.xlsx]

## Sheet: Sheet1
Supplementary table 2. Multiple covariance analysis for unbalanced and balanced datasets
	Unbalanced data Set									Balanced data Set
Variables	VIF	VIF_CI_low	VIF_CI_high	SE_factor	Tolerance	Tolerance_CI_low	Tolerance_CI_high		Variables	VIF	VIF_CI_low	VIF_CI_high	SE_factor	Tolerance	Tolerance_CI_low	Tolerance_CI_high
Age	2.21984	1.95559	2.55717	1.48991	0.450483	0.391057	0.511356		Age	2.1505	1.93941	2.40901	1.46646	0.465009	0.415109	0.51562
Sex	1.92014	1.70433	2.20206	1.38569	0.520796	0.45412	0.586739		Sex	1.79261	1.6295	1.998	1.33889	0.557844	0.5005	0.613687
Marital	1.29262	1.18306	1.46776	1.13694	0.77362	0.681311	0.845263		Marital	1.24858	1.16243	1.38041	1.1174	0.800911	0.724425	0.860264
Smoking	1.64241	1.47214	1.87409	1.28157	0.608861	0.533594	0.679283		Smoking	1.80488	1.64011	2.01207	1.34346	0.554052	0.497	0.609715
Drinking	1.66429	1.49039	1.89985	1.29007	0.600857	0.526357	0.670964		Drinking	1.85762	1.68574	2.07258	1.36295	0.538323	0.48249	0.593211
SBP	1.93172	1.71403	2.21577	1.38986	0.517674	0.451311	0.583419		SBP	2.00334	1.81191	2.2399	1.41539	0.499167	0.446448	0.551903
DBP	1.92856	1.71139	2.21203	1.38873	0.518521	0.452074	0.584321		DBP	2.00637	1.81454	2.24338	1.41646	0.498413	0.445756	0.551105
BMI	1.17236	1.08771	1.3387	1.08276	0.852978	0.746993	0.919358		BMI	1.19541	1.11819	1.32309	1.09335	0.83653	0.755808	0.8943
Hypertension	1.21345	1.11965	1.38078	1.10157	0.824099	0.724231	0.893136		Hypertension	1.23217	1.1487	1.36251	1.11003	0.811576	0.733942	0.870552
CHD	1.10893	1.04138	1.28679	1.05306	0.901768	0.777128	0.960268		CHD	1.13483	1.06933	1.26224	1.06529	0.881186	0.792241	0.935168
TBIL	1.16739	1.08393	1.33388	1.08046	0.856608	0.749694	0.922572		TBIL	1.20992	1.13018	1.33851	1.09996	0.826501	0.747101	0.884816
ALT	2.49447	2.1861	2.88303	1.57939	0.400886	0.346858	0.457436		ALT	2.51744	2.25757	2.83101	1.58664	0.397229	0.353231	0.442955
AST	2.35587	2.06974	2.71853	1.53488	0.424472	0.367846	0.483154		AST	2.35063	2.11291	2.63913	1.53318	0.425418	0.378913	0.473281
Urea	1.65483	1.4825	1.88871	1.2864	0.604293	0.529463	0.674537		Urea	1.75282	1.59508	1.95237	1.32394	0.57051	0.512198	0.626928
CREA	2.05231	1.81509	2.35858	1.43259	0.487256	0.423984	0.550938		CREA	2.13325	1.92447	2.38918	1.46056	0.468768	0.418553	0.519624
UA	1.3321	1.2152	1.51252	1.15417	0.750693	0.66115	0.822911		UA	1.35147	1.24959	1.49492	1.16253	0.739936	0.66893	0.800261
WBC	1.27421	1.16817	1.44712	1.12881	0.7848	0.691028	0.856041		WBC	1.36683	1.2627	1.51222	1.16911	0.731621	0.661277	0.791952
RBC	2.59907	2.27393	3.00719	1.61216	0.384753	0.332536	0.439768		RBC	2.74661	2.45636	3.09471	1.65729	0.364085	0.323132	0.407106
HB	3.25932	2.82864	3.79144	1.80536	0.306812	0.263752	0.353527		HB	3.46177	3.07694	3.91791	1.86058	0.288869	0.255238	0.324998
PLT	1.18578	1.09804	1.35206	1.08894	0.843325	0.739613	0.910716		PLT	1.23408	1.15029	1.36458	1.11089	0.810319	0.732825	0.869343
TyG	2.66384	2.32833	3.0841	1.63213	0.375398	0.324244	0.429493		TyG	3.42342	3.04365	3.87375	1.85025	0.292106	0.258148	0.328553
TyG/HDL-c	1.98403	1.75786	2.2777	1.40856	0.504024	0.439039	0.568873		TyG/HDL-c	2.75911	2.46721	3.10909	1.66106	0.362435	0.321637	0.405316
